# Supplementary material for: Predicting Renal Denervation Response in Resistant High Blood Pressure by Arterial Stiffness Assessment: A Systematic Review
Source: J Clin Med. 2022 Aug 18;11(16):4837. doi: 10.3390/jcm11164837 (PMC9410368; doi:10.3390/jcm11164837)
Supplement: Supplementary file 1 [file jcm-11-04837-s001.zip]

Archive with 2 entries (2 files):
- Table S1 Databases and search strategy.pdf
- Table S2 Quality assessment.pdf
